# Supplementary material for: Objective hyperemia and intraocular pressure changes following omidenepag isopropyl application
Source: PLoS One. 2025 Jul 11;20(7):e0326187. doi: 10.1371/journal.pone.0326187 (PMC12250321; doi:10.1371/journal.pone.0326187)
Supplement: S1 Data — (XLSX) [file pone.0326187.s001.xlsx]

## Sheet: Sheet1
	No	Exchange0 New1	type	number_of _glaucoma_medication	age	operation_history	Exam Eye:	GAT	after GAT	pixel_coverage	after_pixel_coverage
13349394	1	0	POAG	1	57	0	Right	17	15	8.5	3.8
10821619	2	0	SOAG	3	55	0	Right	15	14	4	4.3
8811184	3	0	POAG	1	73	0	Left	9	12	2.6	4.8
85119451	4	0	POAG	1	89	0	Right	18	16	3	3.4
88044201	5	0	POAG	2	68	0	Right	18	12	5.3	6.9
11186749	6	0	POAG	1	43	1	Right	17	14	8.6	7.3
10629806	7	0	POAG	3	64	0	Right	17	15	11.1	3.8
12298352	8	0	POAG	2	65	1	Right	16	15	6.1	7.5
11061397	9	1	POAG	0	70	1	Right	14	18	3.6	10.4
12214532	10	0	POAG	2	39	1	Right	17	12	5.9	11.8
10932341	11	0	POAG	1	60	1	Right	15	13	6.1	11.8
97135172	12	0	SOAG	1	72	1	Right	NA	NA	8.4	5.1
11079159	13	0	POAG	3	71	0	Right	16	18	7.8	8.1
99122459	14	0	POAG	2	89	0	Right	13	13	3.8	7.4
85150688	15	0	POAG	1	81	0	Right	12	14	5.2	3.3
10650885	16	0	POAG	2	71	0	Right	10	10	7.2	6.8
11304318	17	0	POAG	3	68	1	Right	17	18	13.9	17.4
12697785	18	0	POAG	2	61	0	Right	14	13	10.1	16.5
13439104	19	1	POAG	0	47	0	Right	16	11	8.7	9.8
90184664	20	1	POAG	0	61	0	Right	13	17	8.3	8.8
10441673	21	0	Developmental glaucoma	1	31	0	Right	18	13	7.5	7.4
12150272	22	0	POAG	4	74	0	Left	11	14	9.3	7.8
86212867	23	0	POAG	1	57	0	Right	12	14	7.4	8.3
9429424	24	1	POAG	0	60	0	Right	15	12	8	12.6
13642533	25	0	POAG	1	58	0	Right	9	16	6.9	9.9
11724770	26	1	Developmental glaucoma	0	28	1	Left	14	14	3.3	2.5
92002765	27	0	POAG	1	59	0	Right	15	11	9.7	8.1
12865382	28	0	SOAG	3	82	0	Right	9	9	8.1	8.2
13677638	29	1	POAG	0	62	0	Right	17	17	11.8	14.3
11717469	30	0	POAG	4	66	0	Right	10	12	8.9	7.8
12240099	31	0	Developmental glaucoma	1	24	0	Right	17	8	11.7	9.1
39	32	1	POAG	0	47	0	Left	19	16	4.5	5.1
40	33	1	OH	0	49	0	Right	25	20	5.4	5.3
41	34	1	NTG	0	51	0	Right	11	11	3.9	3.7
42	35	1	NTG	0	45	0	Right	18	14	5	6.4
43	36	1	NTG	0	51	0	Right	12	15	7.9	8.4
44	37	1	NTG	0	29	0	Left	18	15	8.9	9.1
45	38	1	NTG	0	56	0	Right	14	10	5.7	6.8
46	39	1	NTG	0	54	0	Right	13	11	8.8	8.2
47	40	1	NTG	0	34	0	Right	13	11	5.7	6.4
48	41	0	PPG	1	34	0	Right	16	18	5.6	6.1
49	42	1	PPG	0	52	0	Right	15	11	8.5	8.4
50	43	1	POAG	0	54	0	Right	19	15	6.1	6.5
51	44	1	PPG	0	58	0	Right	21	19	7	7.1
52	45	1	POAG	0	58	0	Right	21	16	8.9	9
